# Supplementary material for: Oral Gene Therapy of HFD-Obesity via Nonpathogenic Yeast Microcapsules Mediated shRNA Delivery
Source: Pharmaceutics. 2021 Sep 22;13(10):1536. doi: 10.3390/pharmaceutics13101536 (PMC8539367; doi:10.3390/pharmaceutics13101536)
Supplement: Supplementary file 1 [file pharmaceutics-13-01536-s001.zip]

Archive with 1 entries (1 files):
- pharmaceutics-1338255-supplementary.pdf
